# Supplementary material for: Identification, Isolation, and In Vitro Culture Trials of Ovarian Germ Stem Cells from Different Teleost Fish Species
Source: Vet Sci. 2025 Dec 10;12(12):1179. doi: 10.3390/vetsci12121179 (PMC12737627; doi:10.3390/vetsci12121179)
Supplement: Supplementary file 1 [file vetsci-12-01179-s001.zip]

Archive with 7 entries (6 files):
- Supplementary files/
- Supplementary files/Supplementary Figure S1.tif
- Supplementary files/Supplementary Figure S2.tif
- Supplementary files/Supplementary Figure S3.tif
- Supplementary files/Supplementary Figure S4.tif
- Supplementary files/Supplementary Table S1.pdf
- Supplementary files/Supplementary Table S2.xlsx
