# Supplementary material for: Identification, Isolation, and In Vitro Culture Trials of Ovarian Germ Stem Cells from Different Teleost Fish Species
Source: Vet Sci. 2025 Dec 10;12(12):1179. doi: 10.3390/vetsci12121179 (PMC12737627; doi:10.3390/vetsci12121179)
Supplement: Supplementary file 1 [file vetsci-12-01179-s001.zip › Supplementary files/Supplementary Table S2.xlsx]

## Sheet: 1
Supplementary Table S2. Immunostaining control procedures.
Negative control procedures
European hake
Antibody	Omission of primary antibody	Isotype control (with and without antigen retrieval)	Tissue lacking of target antigen (with and without antigen retrieval)
Rabbit IgG anti-VASA Tested dilution: 1:500; 1:1,000; 1:2,000	Negative immunostaining	Rabbit IgG anti-Caspase-3 (tested dilution: 1:1,000): negative immunostaining.	Adult meagre brain (ventral hypothalamus lobes): no anti-VASA and anti-Sox2 immunostaining.
		Rabbit IgG anti-Phospho-Histone H3 (Ser10) (tested dilution: 1:1,000): negative immunostaining.
Rabbit IgG anti-OCT4 Tested dilution: 1:300; 1:500	Negative immunostaining	Not required (no anti-OCT4 immunostaining in ovarian sections).
Mouse IgG anti-Sox2 Tested dilution: 1:300; 1:500	Negative immunostaining	Rabbit IgG anti-Caspase-3 (tested dilution: 1:1,000): negative immunostaining.
		Rabbit IgG anti-Phospho-Histone H3 (Ser10) (tested dilution: 1:1,000): negative immunostaining.
		Mouse IgG anti-PCNA (PC10) (tested dilution: 1:500): negative immunostaining.
Meagre
Antibody	Omission of primary antibody	Isotype control
Rabbit IgG anti-VASA Tested dilution: 1:500; 1:1,000; 1:2,000	Negative immunostaining	Rabbit IgG anti-Caspase-3 (tested dilution: 1:1000): negative immunostaining.
		Rabbit IgG anti-Phospho-Histone H3 (Ser10) (tested dilution: 1:1000): negative immunostaining.
Rabbit IgG anti-OCT4 Tested dilution: 1:300; 1:500	Negative immunostaining	Not required (no anti-OCT4 immunostaining in ovarian sections).
Mouse IgG anti-Sox2 Tested dilution: 1:300; 1:500	Negative immunostaining	Not required (no anti-Sox2 immunostaining in ovarian sections).
Flathead grey mullet
Antibody	Omission of primary antibody	Isotype control
Rabbit IgG anti-VASA Tested dilution: 1:500; 1:1,000; 1:2,000	Negative immunostaining	Rabbit IgG anti-Caspase-3 (tested dilution: 1:1000): negative immunostaining.
		Rabbit IgG anti-Phospho-Histone H3 (Ser10) (tested dilution 1:1000): Negative immunostaining
Rabbit IgG anti-OCT4 Tested dilution: 1:300; 1:500	Negative immunostaining	Not required (no anti-OCT4 immunostaining in ovarian sections).
Mouse IgG anti-Sox2 Tested dilution: 1:300; 1:500	Negative immunostaining	Not required (no anti-Sox2 immunostaining in ovarian sections).
Positive control procedures
Antibody	Antigen retrieval	No antigen retrieval	Negative control (Pirmary antibody omission)
Juvenile grey mullet testis
Rabbit IgG anti-VASA Tested dilution: 1:1,000	Positive immunostaining of spermatogonial stem cells	Negative immunostaining	Negative immunostaining
Rabbit IgG anti-OCT4 Tested dilution: 1:100; 1:500	Negative immunostaining	Negative immunostaining	Negative immunostaining
Mouse IgG anti-Sox2 Tested dilution: 1:50	Negative immunostaining	Negative immunostaining	Negative immunostaining
Pre-pubertal cat testis
Rabbit IgG anti-VASA Tested dilution: 1:250	Non-specific staining	Negative immunostaining	Negative immunostaining
Rabbit IgG anti-OCT4 Tested dilution: 1:100; 1:250; 1:500	Positive immunostaining of spermatogonial stem cells (best dilution 1:250; 1:500)	Negative immunostaining	Negative immunostaining
Mouse IgG anti-Sox2 Tested dilution: 1:50; 1:100; 1:225; 1:250	Positive immunostaining of spermatogonial stem cells (best dilution 1:100; 1:250)	Negative immunostaining	Negative immunostaining
